# Supplementary material for: Identification and mechanism of key genes in inflammatory response of chronic otitis media in rats
Source: Sci Rep. 2025 Nov 19;15:40771. doi: 10.1038/s41598-025-24626-z (PMC12630814; doi:10.1038/s41598-025-24626-z)
Supplement: Supplementary file 1 — Supplementary Material 1 [file 41598_2025_24626_MOESM1_ESM.xlsx]

## Sheet: Table S2.GO_enrichment (1)
Table S2.List of GO enrichment function information
	ONTOLOGY	ID	Description	GeneRatio	BgRatio	pvalue	p.adjust	qvalue	geneID	Count
GO:0007159	BP	GO:0007159	leukocyte cell-cell adhesion	45853	403/18481	1.23203041602492e-08	1.42915528258891e-05	6.26390200989514e-06	Has2/Sele/Olr1/Il7r/Sema4d/Il6/Il18	7
GO:0019221	BP	GO:0019221	cytokine-mediated signaling pathway	45853	462/18481	3.15509493720004e-08	1.82995506357602e-05	8.02058344561905e-06	Cxcr6/Inhba/Cxcl11/Irf7/Il7r/Il6/Il18	7
GO:1903039	BP	GO:1903039	positive regulation of leukocyte cell-cell adhesion	45792	251/18481	1.19324320333655e-06	0.000461387371956799	0.000202223321828615	Has2/Sele/Il7r/Il6/Il18	5
GO:0022409	BP	GO:0022409	positive regulation of cell-cell adhesion	45792	302/18481	2.95982760905169e-06	0.000858350006624989	0.000376209667150517	Has2/Sele/Il7r/Il6/Il18	5
GO:1903037	BP	GO:1903037	regulation of leukocyte cell-cell adhesion	45792	365/18481	7.4597091405449e-06	0.00160203787679712	0.000702163606617975	Has2/Sele/Il7r/Il6/Il18	5
GO:0033028	BP	GO:0033028	myeloid cell apoptotic process	45731	50/18481	8.28640281101958e-06	0.00160203787679712	0.000702163606617975	Clec5a/Il6/Il18	3
GO:0045630	BP	GO:0045630	positive regulation of T-helper 2 cell differentiation	45703	7/18481	1.28822739689199e-05	0.00208756978967687	0.000914969336128792	Il6/Il18	2
GO:0032965	BP	GO:0032965	regulation of collagen biosynthetic process	45731	60/18481	1.43970330322543e-05	0.00208756978967687	0.000914969336128792	Inhba/Il6/Il18	3
GO:0010712	BP	GO:0010712	regulation of collagen metabolic process	45731	68/18481	2.10027256058813e-05	0.0026585117476379	0.00116520977686852	Inhba/Il6/Il18	3
GO:0032964	BP	GO:0032964	collagen biosynthetic process	45731	70/18481	2.29182047210164e-05	0.0026585117476379	0.00116520977686852	Inhba/Il6/Il18	3
GO:0002819	BP	GO:0002819	regulation of adaptive immune response	45762	227/18481	2.72064484859869e-05	0.00284239180190137	0.00124580330337419	Irf7/Il7r/Il6/Il18	4
GO:0022407	BP	GO:0022407	regulation of cell-cell adhesion	45792	486/18481	2.97428178088009e-05	0.00284239180190137	0.00124580330337419	Has2/Sele/Il7r/Il6/Il18	5
GO:0045785	BP	GO:0045785	positive regulation of cell adhesion	45792	493/18481	3.18543908833774e-05	0.00284239180190137	0.00124580330337419	Has2/Sele/Il7r/Il6/Il18	5
GO:0001649	BP	GO:0001649	osteoblast differentiation	45762	258/18481	4.48733336767326e-05	0.00368988084377832	0.00161725267472317	Sema4d/Clec5a/Il6/Il18	4
GO:0045628	BP	GO:0045628	regulation of T-helper 2 cell differentiation	45703	13/18481	4.77139764281679e-05	0.00368988084377832	0.00161725267472317	Il6/Il18	2
GO:0001781	BP	GO:0001781	neutrophil apoptotic process	45703	14/18481	5.56402034978616e-05	0.00403391475359496	0.00176804067693863	Il6/Il18	2
GO:0045582	BP	GO:0045582	positive regulation of T cell differentiation	45731	102/18481	7.07733263948633e-05	0.00434933828771147	0.00190628892283543	Il7r/Il6/Il18	3
GO:0045188	BP	GO:0045188	regulation of circadian sleep/wake cycle, non-REM sleep	45703	16/18481	7.33029058905189e-05	0.00434933828771147	0.00190628892283543	Il6/Il18	2
GO:0070486	BP	GO:0070486	leukocyte aggregation	45703	16/18481	7.33029058905189e-05	0.00434933828771147	0.00190628892283543	Has2/Sema4d	2
GO:0002709	BP	GO:0002709	regulation of T cell mediated immunity	45731	104/18481	7.49885911674392e-05	0.00434933828771147	0.00190628892283543	Il7r/Il6/Il18	3
GO:0002830	BP	GO:0002830	positive regulation of type 2 immune response	45703	17/18481	8.30376735738615e-05	0.00437835006116725	0.00191900460938637	Il6/Il18	2
GO:0042748	BP	GO:0042748	circadian sleep/wake cycle, non-REM sleep	45703	17/18481	8.30376735738615e-05	0.00437835006116725	0.00191900460938637	Il6/Il18	2
GO:0035743	BP	GO:0035743	CD4-positive, alpha-beta T cell cytokine production	45703	18/18481	9.33735818783021e-05	0.00451305645745127	0.00197804561610614	Il6/Il18	2
GO:0045624	BP	GO:0045624	positive regulation of T-helper cell differentiation	45703	18/18481	9.33735818783021e-05	0.00451305645745127	0.00197804561610614	Il6/Il18	2
GO:0002449	BP	GO:0002449	lymphocyte mediated immunity	45762	323/18481	0.000107355733070582	0.00497706224126691	0.00218141657217052	Irf7/Il7r/Il6/Il18	4
GO:0045621	BP	GO:0045621	positive regulation of lymphocyte differentiation	45731	119/18481	0.000111933990488132	0.00497706224126691	0.00218141657217052	Il7r/Il6/Il18	3
GO:0045064	BP	GO:0045064	T-helper 2 cell differentiation	45703	20/18481	0.000115845414236385	0.00497706224126691	0.00218141657217052	Il6/Il18	2
GO:0002460	BP	GO:0002460	adaptive immune response based on somatic recombination of immune receptors built from immunoglobulin superfamily domains	45762	334/18481	0.000122172797876086	0.00506144448343784	0.00221840080353945	Irf7/Il7r/Il6/Il18	4
GO:0032963	BP	GO:0032963	collagen metabolic process	45731	126/18481	0.000132607013704665	0.0053042805481866	0.00232483439634676	Inhba/Il6/Il18	3
GO:0001776	BP	GO:0001776	leukocyte homeostasis	45731	138/18481	0.000173564319846858	0.00641463957876834	0.00281149810938757	Il7r/Il6/Il18	3
GO:0002456	BP	GO:0002456	T cell mediated immunity	45731	138/18481	0.000173564319846858	0.00641463957876834	0.00281149810938757	Il7r/Il6/Il18	3
GO:0032740	BP	GO:0032740	positive regulation of interleukin-17 production	45703	25/18481	0.000182485436292547	0.00641463957876834	0.00281149810938757	Il6/Il18	2
GO:0033033	BP	GO:0033033	negative regulation of myeloid cell apoptotic process	45703	25/18481	0.000182485436292547	0.00641463957876834	0.00281149810938757	Clec5a/Il18	2
GO:0002726	BP	GO:0002726	positive regulation of T cell cytokine production	45703	26/18481	0.000197599876863974	0.00654902449034884	0.0028703982112872	Il6/Il18	2
GO:0032930	BP	GO:0032930	positive regulation of superoxide anion generation	45703	26/18481	0.000197599876863974	0.00654902449034884	0.0028703982112872	Olr1/Il18	2
GO:0048872	BP	GO:0048872	homeostasis of number of cells	45762	395/18481	0.000232732390065061	0.0073775428892333	0.00323353286342984	Inhba/Il7r/Il6/Il18	4
GO:0071887	BP	GO:0071887	leukocyte apoptotic process	45731	153/18481	0.000235318178363476	0.0073775428892333	0.00323353286342984	Il7r/Il6/Il18	3
GO:0048511	BP	GO:0048511	rhythmic process	45762	407/18481	0.000260936424804613	0.00743736763847673	0.00325975369272619	Has2/Inhba/Il6/Il18	4
GO:0032928	BP	GO:0032928	regulation of superoxide anion generation	45703	30/18481	0.000263984249492741	0.00743736763847673	0.00325975369272619	Olr1/Il18	2
GO:1904996	BP	GO:1904996	positive regulation of leukocyte adhesion to vascular endothelial cell	45703	30/18481	0.000263984249492741	0.00743736763847673	0.00325975369272619	Sele/Il6	2
GO:0006925	BP	GO:0006925	inflammatory cell apoptotic process	45703	31/18481	0.000282057780072359	0.00743736763847673	0.00325975369272619	Il6/Il18	2
GO:0043372	BP	GO:0043372	positive regulation of CD4-positive, alpha-beta T cell differentiation	45703	31/18481	0.000282057780072359	0.00743736763847673	0.00325975369272619	Il6/Il18	2
GO:0045187	BP	GO:0045187	regulation of circadian sleep/wake cycle, sleep	45703	32/18481	0.000300720602443071	0.00743736763847673	0.00325975369272619	Il6/Il18	2
GO:0002250	BP	GO:0002250	adaptive immune response	45762	423/18481	0.000302286165336829	0.00743736763847673	0.00325975369272619	Irf7/Il7r/Il6/Il18	4
GO:0001780	BP	GO:0001780	neutrophil homeostasis	45703	33/18481	0.000319971876457828	0.00743736763847673	0.00325975369272619	Il6/Il18	2
GO:0002828	BP	GO:0002828	regulation of type 2 immune response	45703	33/18481	0.000319971876457828	0.00743736763847673	0.00325975369272619	Il6/Il18	2
GO:0072574	BP	GO:0072574	hepatocyte proliferation	45703	33/18481	0.000319971876457828	0.00743736763847673	0.00325975369272619	Il6/Il18	2
GO:0072575	BP	GO:0072575	epithelial cell proliferation involved in liver morphogenesis	45703	33/18481	0.000319971876457828	0.00743736763847673	0.00325975369272619	Il6/Il18	2
GO:1903706	BP	GO:1903706	regulation of hemopoiesis	45762	430/18481	0.000321786737340251	0.00743736763847673	0.00325975369272619	Inhba/Il7r/Il6/Il18	4
GO:0002443	BP	GO:0002443	leukocyte mediated immunity	45762	434/18481	0.000333329000446694	0.00743736763847673	0.00325975369272619	Irf7/Il7r/Il6/Il18	4
GO:0045580	BP	GO:0045580	regulation of T cell differentiation	45731	173/18481	0.000337656886786521	0.00743736763847673	0.00325975369272619	Il7r/Il6/Il18	3
GO:0050731	BP	GO:0050731	positive regulation of peptidyl-tyrosine phosphorylation	45731	173/18481	0.000337656886786521	0.00743736763847673	0.00325975369272619	Sema4d/Il6/Il18	3
GO:0050802	BP	GO:0050802	circadian sleep/wake cycle, sleep	45703	34/18481	0.000339810762792471	0.00743736763847673	0.00325975369272619	Il6/Il18	2
GO:0070555	BP	GO:0070555	response to interleukin-1	45731	176/18481	0.000355115036234116	0.00756692629087027	0.00331653847412917	Has2/Sele/Il6	3
GO:0042749	BP	GO:0042749	regulation of circadian sleep/wake cycle	45703	36/18481	0.000381248019235277	0.00756692629087027	0.00331653847412917	Il6/Il18	2
GO:0072576	BP	GO:0072576	liver morphogenesis	45703	36/18481	0.000381248019235277	0.00756692629087027	0.00331653847412917	Il6/Il18	2
GO:0002369	BP	GO:0002369	T cell cytokine production	45703	37/18481	0.00040284471480366	0.00756692629087027	0.00331653847412917	Il6/Il18	2
GO:0002724	BP	GO:0002724	regulation of T cell cytokine production	45703	37/18481	0.00040284471480366	0.00756692629087027	0.00331653847412917	Il6/Il18	2
GO:0022410	BP	GO:0022410	circadian sleep/wake cycle process	45703	37/18481	0.00040284471480366	0.00756692629087027	0.00331653847412917	Il6/Il18	2
GO:0035929	BP	GO:0035929	steroid hormone secretion	45703	37/18481	0.00040284471480366	0.00756692629087027	0.00331653847412917	Inhba/Il6	2
GO:0050732	BP	GO:0050732	negative regulation of peptidyl-tyrosine phosphorylation	45703	37/18481	0.00040284471480366	0.00756692629087027	0.00331653847412917	Sema4d/Il18	2
GO:0007259	BP	GO:0007259	receptor signaling pathway via JAK-STAT	45731	184/18481	0.000404495500740485	0.00756692629087027	0.00331653847412917	Il7r/Il6/Il18	3
GO:0042542	BP	GO:0042542	response to hydrogen peroxide	45731	185/18481	0.000410962376142092	0.00756692629087027	0.00331653847412917	Olr1/Il6/Il18	3
GO:0030431	BP	GO:0030431	sleep	45703	38/18481	0.000425025673611058	0.00758507355982811	0.00332449231342738	Il6/Il18	2
GO:0032967	BP	GO:0032967	positive regulation of collagen biosynthetic process	45703	38/18481	0.000425025673611058	0.00758507355982811	0.00332449231342738	Inhba/Il18	2
GO:0090322	BP	GO:0090322	regulation of superoxide metabolic process	45703	39/18481	0.000447790060437927	0.00782481000937166	0.00342956736345418	Olr1/Il18	2
GO:1902107	BP	GO:1902107	positive regulation of leukocyte differentiation	45731	193/18481	0.000465111930445816	0.00782481000937166	0.00342956736345418	Il7r/Il6/Il18	3
GO:1903708	BP	GO:1903708	positive regulation of hemopoiesis	45731	193/18481	0.000465111930445816	0.00782481000937166	0.00342956736345418	Il7r/Il6/Il18	3
GO:0045622	BP	GO:0045622	regulation of T-helper cell differentiation	45703	40/18481	0.00047113704088368	0.00782481000937166	0.00342956736345418	Il6/Il18	2
GO:0051897	BP	GO:0051897	positive regulation of phosphatidylinositol 3-kinase/protein kinase B signal transduction	45731	194/18481	0.000472186810910359	0.00782481000937166	0.00342956736345418	Sema4d/Il6/Il18	3
GO:0097696	BP	GO:0097696	receptor signaling pathway via STAT	45731	197/18481	0.000493826636036019	0.00797605981089733	0.00349585924561108	Il7r/Il6/Il18	3
GO:0010714	BP	GO:0010714	positive regulation of collagen metabolic process	45703	41/18481	0.000495065781366041	0.00797605981089733	0.00349585924561108	Inhba/Il18	2
GO:0042092	BP	GO:0042092	type 2 immune response	45703	42/18481	0.00051957544912039	0.00825626741068017	0.00361867255840156	Il6/Il18	2
GO:0033032	BP	GO:0033032	regulation of myeloid cell apoptotic process	45703	43/18481	0.000544665212199108	0.00831331113356534	0.00364367448050096	Clec5a/Il18	2
GO:0042745	BP	GO:0042745	circadian sleep/wake cycle	45703	43/18481	0.000544665212199108	0.00831331113356534	0.00364367448050096	Il6/Il18	2
GO:2000516	BP	GO:2000516	positive regulation of CD4-positive, alpha-beta T cell activation	45703	43/18481	0.000544665212199108	0.00831331113356534	0.00364367448050096	Il6/Il18	2
GO:1903131	BP	GO:1903131	mononuclear cell differentiation	45762	497/18481	0.000557086456767669	0.00837760454554129	0.00367185389790966	Itgb8/Il7r/Il6/Il18	4
GO:1904994	BP	GO:1904994	regulation of leukocyte adhesion to vascular endothelial cell	45703	44/18481	0.000570334239470932	0.00837760454554129	0.00367185389790966	Sele/Il6	2
GO:0045619	BP	GO:0045619	regulation of lymphocyte differentiation	45731	207/18481	0.000570543757842898	0.00837760454554129	0.00367185389790966	Il7r/Il6/Il18	3
GO:0042554	BP	GO:0042554	superoxide anion generation	45703	45/18481	0.000596581700620299	0.00865043465899434	0.00379143370262638	Olr1/Il18	2
GO:0002706	BP	GO:0002706	regulation of lymphocyte mediated immunity	45731	214/18481	0.000628554009191907	0.00889173964222698	0.00389719623157498	Il7r/Il6/Il18	3
GO:0002822	BP	GO:0002822	regulation of adaptive immune response based on somatic recombination of immune receptors built from immunoglobulin superfamily domains	45731	214/18481	0.000628554009191907	0.00889173964222698	0.00389719623157498	Il7r/Il6/Il18	3
GO:0002262	BP	GO:0002262	myeloid cell homeostasis	45731	217/18481	0.00065452947138185	0.00914764080485476	0.00400935617853435	Inhba/Il6/Il18	3
GO:0050870	BP	GO:0050870	positive regulation of T cell activation	45731	223/18481	0.000708524896888806	0.00978439143322637	0.00428844016537962	Il7r/Il6/Il18	3
GO:0032620	BP	GO:0032620	interleukin-17 production	45703	50/18481	0.000736466510502735	0.00993373432771131	0.00435389626160124	Il6/Il18	2
GO:0032660	BP	GO:0032660	regulation of interleukin-17 production	45703	50/18481	0.000736466510502735	0.00993373432771131	0.00435389626160124	Il6/Il18	2
GO:0050730	BP	GO:0050730	regulation of peptidyl-tyrosine phosphorylation	45731	229/18481	0.000765294977521163	0.0100994765148859	0.00442654006959155	Sema4d/Il6/Il18	3
GO:0046638	BP	GO:0046638	positive regulation of alpha-beta T cell differentiation	45703	51/18481	0.000766167183887896	0.0100994765148859	0.00442654006959155	Il6/Il18	2
GO:0002384	BP	GO:0002384	hepatic immune response	45672	1/18481	0.000811644391536914	0.0103462361998112	0.00453469336162325	Il6	1
GO:0010692	BP	GO:0010692	regulation of alkaline phosphatase activity	45672	1/18481	0.000811644391536914	0.0103462361998112	0.00453469336162325	Sema4d	1
GO:0010693	BP	GO:0010693	negative regulation of alkaline phosphatase activity	45672	1/18481	0.000811644391536914	0.0103462361998112	0.00453469336162325	Sema4d	1
GO:0018108	BP	GO:0018108	peptidyl-tyrosine phosphorylation	45731	236/18481	0.000835110468613756	0.0105296537346952	0.00461508416865497	Sema4d/Il6/Il18	3
GO:0018212	BP	GO:0018212	peptidyl-tyrosine modification	45731	238/18481	0.000855778475667008	0.0105967453248217	0.00464449001078847	Sema4d/Il6/Il18	3
GO:0043370	BP	GO:0043370	regulation of CD4-positive, alpha-beta T cell differentiation	45703	54/18481	0.00085870177632176	0.0105967453248217	0.00464449001078847	Il6/Il18	2
GO:1903053	BP	GO:1903053	regulation of extracellular matrix organization	45703	59/18481	0.00102431867294122	0.0125074701117033	0.0054819492413364	Has2/Il6	2
GO:0050679	BP	GO:0050679	positive regulation of epithelial cell proliferation	45731	255/18481	0.0010447511661239	0.0126240765906637	0.00553305716269563	Has2/Il6/Il18	3
GO:0061756	BP	GO:0061756	leukocyte adhesion to vascular endothelial cell	45703	62/18481	0.00113048828650088	0.0134032429645471	0.00587456111785505	Sele/Il6	2
GO:0048762	BP	GO:0048762	mesenchymal cell differentiation	45731	263/18481	0.00114213922031634	0.0134032429645471	0.00587456111785505	Has2/Sema4d/Il6	3
GO:0042531	BP	GO:0042531	positive regulation of tyrosine phosphorylation of STAT protein	45703	63/18481	0.00116700649949936	0.0134032429645471	0.00587456111785505	Il6/Il18	2
GO:0044060	BP	GO:0044060	regulation of endocrine process	45703	63/18481	0.00116700649949936	0.0134032429645471	0.00587456111785505	Inhba/Il6	2
GO:0046427	BP	GO:0046427	positive regulation of receptor signaling pathway via JAK-STAT	45703	63/18481	0.00116700649949936	0.0134032429645471	0.00587456111785505	Il7r/Il6	2
GO:0032731	BP	GO:0032731	positive regulation of interleukin-1 beta production	45703	64/18481	0.00120408752450027	0.013560597363304	0.00594352860841726	Il6/Il18	2
GO:0140353	BP	GO:0140353	lipid export from cell	45703	64/18481	0.00120408752450027	0.013560597363304	0.00594352860841726	Inhba/Il6	2
GO:0032757	BP	GO:0032757	positive regulation of interleukin-8 production	45703	66/18481	0.00127993475476116	0.0142761953415668	0.00625717091649434	Il6/Il18	2
GO:0071356	BP	GO:0071356	cellular response to tumor necrosis factor	45731	275/18481	0.00129873860717965	0.0143479693745561	0.00628862904529094	Has2/Il6/Il18	3
GO:1904894	BP	GO:1904894	positive regulation of receptor signaling pathway via STAT	45703	68/18481	0.00135802347380465	0.0148613889586169	0.00651365777405804	Il7r/Il6	2
GO:0051896	BP	GO:0051896	regulation of phosphatidylinositol 3-kinase/protein kinase B signal transduction	45731	281/18481	0.00138188363649443	0.0149811683956406	0.00656615638393321	Sema4d/Il6/Il18	3
GO:0048512	BP	GO:0048512	circadian behavior	45703	69/18481	0.00139790636278697	0.0150145498225267	0.00658078726341236	Il6/Il18	2
GO:0002703	BP	GO:0002703	regulation of leukocyte mediated immunity	45731	285/18481	0.00143914283336926	0.0153017188830761	0.00670665174276386	Il7r/Il6/Il18	3
GO:0042093	BP	GO:0042093	T-helper cell differentiation	45703	71/18481	0.00147934514900547	0.0153017188830761	0.00670665174276386	Il6/Il18	2
GO:0007622	BP	GO:0007622	rhythmic behavior	45703	72/18481	0.00152089942837112	0.0153017188830761	0.00670665174276386	Il6/Il18	2
GO:0002294	BP	GO:0002294	CD4-positive, alpha-beta T cell differentiation involved in immune response	45703	73/18481	0.00156300922132385	0.0153017188830761	0.00670665174276386	Il6/Il18	2
GO:0006801	BP	GO:0006801	superoxide metabolic process	45703	73/18481	0.00156300922132385	0.0153017188830761	0.00670665174276386	Olr1/Il18	2
GO:0002293	BP	GO:0002293	alpha-beta T cell differentiation involved in immune response	45703	74/18481	0.00160567372092222	0.0153017188830761	0.00670665174276386	Il6/Il18	2
GO:0046637	BP	GO:0046637	regulation of alpha-beta T cell differentiation	45703	74/18481	0.00160567372092222	0.0153017188830761	0.00670665174276386	Il6/Il18	2
GO:0010923	BP	GO:0010923	negative regulation of phosphatase activity	45672	2/18481	0.00162267390096005	0.0153017188830761	0.00670665174276386	Sema4d	1
GO:0021966	BP	GO:0021966	corticospinal neuron axon guidance	45672	2/18481	0.00162267390096005	0.0153017188830761	0.00670665174276386	Scn1b	1
GO:0032745	BP	GO:0032745	positive regulation of interleukin-21 production	45672	2/18481	0.00162267390096005	0.0153017188830761	0.00670665174276386	Il6	1
GO:0034127	BP	GO:0034127	regulation of MyD88-independent toll-like receptor signaling pathway	45672	2/18481	0.00162267390096005	0.0153017188830761	0.00670665174276386	Irf7	1
GO:0060279	BP	GO:0060279	positive regulation of ovulation	45672	2/18481	0.00162267390096005	0.0153017188830761	0.00670665174276386	Inhba	1
GO:1900220	BP	GO:1900220	semaphorin-plexin signaling pathway involved in bone trabecula morphogenesis	45672	2/18481	0.00162267390096005	0.0153017188830761	0.00670665174276386	Sema4d	1
GO:0002287	BP	GO:0002287	alpha-beta T cell activation involved in immune response	45703	75/18481	0.00164889212102114	0.0153017188830761	0.00670665174276386	Il6/Il18	2
GO:0002711	BP	GO:0002711	positive regulation of T cell mediated immunity	45703	75/18481	0.00164889212102114	0.0153017188830761	0.00670665174276386	Il6/Il18	2
GO:0032732	BP	GO:0032732	positive regulation of interleukin-1 production	45703	75/18481	0.00164889212102114	0.0153017188830761	0.00670665174276386	Il6/Il18	2
GO:2000107	BP	GO:2000107	negative regulation of leukocyte apoptotic process	45703	75/18481	0.00164889212102114	0.0153017188830761	0.00670665174276386	Il7r/Il18	2
GO:0000302	BP	GO:0000302	response to reactive oxygen species	45731	301/18481	0.00168313240046779	0.0153989055811989	0.00674924809048918	Olr1/Il6/Il18	3
GO:0046635	BP	GO:0046635	positive regulation of alpha-beta T cell activation	45703	76/18481	0.00169266361627126	0.0153989055811989	0.00674924809048918	Il6/Il18	2
GO:0034612	BP	GO:0034612	response to tumor necrosis factor	45731	302/18481	0.00169918958137367	0.0153989055811989	0.00674924809048918	Has2/Il6/Il18	3
GO:0042509	BP	GO:0042509	regulation of tyrosine phosphorylation of STAT protein	45703	77/18481	0.00173698740211833	0.0154992722035174	0.00679323817994457	Il6/Il18	2
GO:0097421	BP	GO:0097421	liver regeneration	45703	77/18481	0.00173698740211833	0.0154992722035174	0.00679323817994457	Il6/Il18	2
GO:0007260	BP	GO:0007260	tyrosine phosphorylation of STAT protein	45703	78/18481	0.00178186267480258	0.0156587932028105	0.00686315527854581	Il6/Il18	2
GO:0060986	BP	GO:0060986	endocrine hormone secretion	45703	78/18481	0.00178186267480258	0.0156587932028105	0.00686315527854581	Inhba/Il6	2
GO:0032722	BP	GO:0032722	positive regulation of chemokine production	45703	79/18481	0.00182728863135803	0.0158183194953382	0.00693307469714004	Il6/Il18	2
GO:0070098	BP	GO:0070098	chemokine-mediated signaling pathway	45703	79/18481	0.00182728863135803	0.0158183194953382	0.00693307469714004	Cxcr6/Cxcl11	2
GO:0051251	BP	GO:0051251	positive regulation of lymphocyte activation	45731	312/18481	0.00186509833738467	0.0159778440055135	0.00700299333453994	Il7r/Il6/Il18	3
GO:2000514	BP	GO:2000514	regulation of CD4-positive, alpha-beta T cell activation	45703	80/18481	0.00187326446961193	0.0159778440055135	0.00700299333453994	Il6/Il18	2
GO:0030217	BP	GO:0030217	T cell differentiation	45731	315/18481	0.00191678294354673	0.016229694996454	0.00711337811550572	Il7r/Il6/Il18	3
GO:0002292	BP	GO:0002292	T cell differentiation involved in immune response	45703	82/18481	0.00196686258648613	0.0165330478284341	0.00724633584494889	Il6/Il18	2
GO:0014911	BP	GO:0014911	positive regulation of smooth muscle cell migration	45703	83/18481	0.00201448326472113	0.0168115150149389	0.00736838634502315	Has2/Il18	2
GO:0071222	BP	GO:0071222	cellular response to lipopolysaccharide	45731	328/18481	0.00215113931803201	0.0178237257779795	0.00781203226022151	Cxcl11/Il6/Il18	3
GO:0060485	BP	GO:0060485	mesenchyme development	45731	329/18481	0.00216987436209666	0.0178514486527101	0.00782418303018055	Has2/Sema4d/Il6	3
GO:2000379	BP	GO:2000379	positive regulation of reactive oxygen species metabolic process	45703	87/18481	0.00221042480870989	0.0179358079717726	0.00786115721448834	Olr1/Il18	2
GO:0043491	BP	GO:0043491	phosphatidylinositol 3-kinase/protein kinase B signal transduction	45731	332/18481	0.00222669307106211	0.0179358079717726	0.00786115721448834	Sema4d/Il6/Il18	3
GO:1902105	BP	GO:1902105	regulation of leukocyte differentiation	45731	338/18481	0.00234310992011512	0.0179358079717726	0.00786115721448834	Il7r/Il6/Il18	3
GO:0034103	BP	GO:0034103	regulation of tissue remodeling	45703	90/18481	0.00236309043341718	0.0179358079717726	0.00786115721448834	Il6/Il18	2
GO:1990868	BP	GO:1990868	response to chemokine	45703	90/18481	0.00236309043341718	0.0179358079717726	0.00786115721448834	Cxcr6/Cxcl11	2
GO:1990869	BP	GO:1990869	cellular response to chemokine	45703	90/18481	0.00236309043341718	0.0179358079717726	0.00786115721448834	Cxcr6/Cxcl11	2
GO:0002720	BP	GO:0002720	positive regulation of cytokine production involved in immune response	45703	91/18481	0.00241506225316875	0.0179358079717726	0.00786115721448834	Il6/Il18	2
GO:0045226	BP	GO:0045226	extracellular polysaccharide biosynthetic process	45672	3/18481	0.00243308896083749	0.0179358079717726	0.00786115721448834	Has2	1
GO:0046379	BP	GO:0046379	extracellular polysaccharide metabolic process	45672	3/18481	0.00243308896083749	0.0179358079717726	0.00786115721448834	Has2	1
GO:0060278	BP	GO:0060278	regulation of ovulation	45672	3/18481	0.00243308896083749	0.0179358079717726	0.00786115721448834	Inhba	1
GO:0086047	BP	GO:0086047	membrane depolarization during Purkinje myocyte cell action potential	45672	3/18481	0.00243308896083749	0.0179358079717726	0.00786115721448834	Scn1b	1
GO:1900623	BP	GO:1900623	regulation of monocyte aggregation	45672	3/18481	0.00243308896083749	0.0179358079717726	0.00786115721448834	Has2	1
GO:1900625	BP	GO:1900625	positive regulation of monocyte aggregation	45672	3/18481	0.00243308896083749	0.0179358079717726	0.00786115721448834	Has2	1
GO:1905704	BP	GO:1905704	positive regulation of inhibitory synapse assembly	45672	3/18481	0.00243308896083749	0.0179358079717726	0.00786115721448834	Sema4d	1
GO:1905938	BP	GO:1905938	positive regulation of germ cell proliferation	45672	3/18481	0.00243308896083749	0.0179358079717726	0.00786115721448834	Il18	1
GO:2000256	BP	GO:2000256	positive regulation of male germ cell proliferation	45672	3/18481	0.00243308896083749	0.0179358079717726	0.00786115721448834	Il18	1
GO:0071219	BP	GO:0071219	cellular response to molecule of bacterial origin	45731	343/18481	0.00244298074098282	0.0179358079717726	0.00786115721448834	Cxcl11/Il6/Il18	3
GO:0046651	BP	GO:0046651	lymphocyte proliferation	45731	344/18481	0.00246326894874256	0.0179710187455432	0.00787658988575078	Il7r/Il6/Il18	3
GO:0001570	BP	GO:0001570	vasculogenesis	45703	93/18481	0.00252062605254281	0.0182745388809354	0.00800962094327749	Has2/Itgb8	2
GO:0032943	BP	GO:0032943	mononuclear cell proliferation	45731	350/18481	0.00258721305648201	0.0186407897237213	0.00817014649415372	Il7r/Il6/Il18	3
GO:0043367	BP	GO:0043367	CD4-positive, alpha-beta T cell differentiation	45703	96/18481	0.00268301028425828	0.0192116785786395	0.00842036366014782	Il6/Il18	2
GO:0032677	BP	GO:0032677	regulation of interleukin-8 production	45703	97/18481	0.00273821214448268	0.0194866631141099	0.00854088773513164	Il6/Il18	2
GO:0032637	BP	GO:0032637	interleukin-8 production	45703	98/18481	0.00279394958220916	0.0197620824107477	0.00866160236333134	Il6/Il18	2
GO:0050863	BP	GO:0050863	regulation of T cell activation	45731	364/18481	0.00289137139550972	0.0203272170835835	0.00890929750578115	Il7r/Il6/Il18	3
GO:0060021	BP	GO:0060021	roof of mouth development	45703	102/18481	0.00302223937539332	0.0211192631051582	0.00925644653338602	Itgb8/Inhba	2
GO:0071216	BP	GO:0071216	cellular response to biotic stimulus	45731	372/18481	0.00307473246210942	0.0213574230901014	0.00936083062842011	Cxcl11/Il6/Il18	3
GO:0002696	BP	GO:0002696	positive regulation of leukocyte activation	45731	375/18481	0.00314531017193761	0.0213988008113986	0.00937896623584892	Il7r/Il6/Il18	3
GO:0009615	BP	GO:0009615	response to virus	45731	379/18481	0.0032409684590059	0.0213988008113986	0.00937896623584892	Itgb8/Irf7/Il6	3
GO:0021773	BP	GO:0021773	striatal medium spiny neuron differentiation	45672	4/18481	0.00324289000346023	0.0213988008113986	0.00937896623584892	Inhba	1
GO:0033030	BP	GO:0033030	negative regulation of neutrophil apoptotic process	45672	4/18481	0.00324289000346023	0.0213988008113986	0.00937896623584892	Il18	1
GO:0034124	BP	GO:0034124	regulation of MyD88-dependent toll-like receptor signaling pathway	45672	4/18481	0.00324289000346023	0.0213988008113986	0.00937896623584892	Irf7	1
GO:0061520	BP	GO:0061520	Langerhans cell differentiation	45672	4/18481	0.00324289000346023	0.0213988008113986	0.00937896623584892	Itgb8	1
GO:0086017	BP	GO:0086017	Purkinje myocyte action potential	45672	4/18481	0.00324289000346023	0.0213988008113986	0.00937896623584892	Scn1b	1
GO:2000635	BP	GO:2000635	negative regulation of primary miRNA processing	45672	4/18481	0.00324289000346023	0.0213988008113986	0.00937896623584892	Il6	1
GO:0019226	BP	GO:0019226	transmission of nerve impulse	45703	106/18481	0.00325903557117343	0.0213988008113986	0.00937896623584892	Il6/Scn1b	2
GO:0034765	BP	GO:0034765	regulation of monoatomic ion transmembrane transport	45731	380/18481	0.00326516184794616	0.0213988008113986	0.00937896623584892	Kcna3/Cxcl11/Scn1b	3
GO:0070661	BP	GO:0070661	leukocyte proliferation	45731	385/18481	0.00338781058676331	0.0220778667451991	0.00967659676763264	Il7r/Il6/Il18	3
GO:0050795	BP	GO:0050795	regulation of behavior	45703	111/18481	0.00356691670276113	0.0231152143866084	0.0101312600260725	Il6/Il18	2
GO:0032611	BP	GO:0032611	interleukin-1 beta production	45703	112/18481	0.00363006992147227	0.0231367093896035	0.0101406811571493	Il6/Il18	2
GO:0032642	BP	GO:0032642	regulation of chemokine production	45703	112/18481	0.00363006992147227	0.0231367093896035	0.0101406811571493	Il6/Il18	2
GO:0032651	BP	GO:0032651	regulation of interleukin-1 beta production	45703	112/18481	0.00363006992147227	0.0231367093896035	0.0101406811571493	Il6/Il18	2
GO:0050867	BP	GO:0050867	positive regulation of cell activation	45731	396/18481	0.00366759164927055	0.0232481219298024	0.0101895126062564	Il7r/Il6/Il18	3
GO:0032602	BP	GO:0032602	chemokine production	45703	114/18481	0.00375794713583979	0.0235633442031035	0.0103276726407432	Il6/Il18	2
GO:0042102	BP	GO:0042102	positive regulation of T cell proliferation	45703	114/18481	0.00375794713583979	0.0235633442031035	0.0103276726407432	Il6/Il18	2
GO:0043255	BP	GO:0043255	regulation of carbohydrate biosynthetic process	45703	115/18481	0.00382266958110841	0.0238403049144396	0.0104490628617734	Has2/Il6	2
GO:0002286	BP	GO:0002286	T cell activation involved in immune response	45703	117/18481	0.0039536782776264	0.0241869877607942	0.0106010118770087	Il6/Il18	2
GO:0046425	BP	GO:0046425	regulation of receptor signaling pathway via JAK-STAT	45703	117/18481	0.0039536782776264	0.0241869877607942	0.0106010118770087	Il7r/Il6	2
GO:0046684	BP	GO:0046684	response to pyrethroid	45672	5/18481	0.00405207746083736	0.0241869877607942	0.0106010118770087	Scn1b	1
GO:0086029	BP	GO:0086029	Purkinje myocyte to ventricular cardiac muscle cell signaling	45672	5/18481	0.00405207746083736	0.0241869877607942	0.0106010118770087	Scn1b	1
GO:0086068	BP	GO:0086068	Purkinje myocyte to ventricular cardiac muscle cell communication	45672	5/18481	0.00405207746083736	0.0241869877607942	0.0106010118770087	Scn1b	1
GO:1900127	BP	GO:1900127	positive regulation of hyaluronan biosynthetic process	45672	5/18481	0.00405207746083736	0.0241869877607942	0.0106010118770087	Has2	1
GO:1905702	BP	GO:1905702	regulation of inhibitory synapse assembly	45672	5/18481	0.00405207746083736	0.0241869877607942	0.0106010118770087	Sema4d	1
GO:2000504	BP	GO:2000504	positive regulation of blood vessel remodeling	45672	5/18481	0.00405207746083736	0.0241869877607942	0.0106010118770087	Il18	1
GO:0050886	BP	GO:0050886	endocrine process	45703	119/18481	0.00408676689751351	0.0241869877607942	0.0106010118770087	Inhba/Il6	2
GO:0070301	BP	GO:0070301	cellular response to hydrogen peroxide	45703	119/18481	0.00408676689751351	0.0241869877607942	0.0106010118770087	Il6/Il18	2
GO:2000243	BP	GO:2000243	positive regulation of reproductive process	45703	120/18481	0.00415408924987626	0.024460627055109	0.0107209463408508	Inhba/Il18	2
GO:0032760	BP	GO:0032760	positive regulation of tumor necrosis factor production	45703	121/18481	0.00422192927000398	0.0246102409708774	0.0107865212240779	Il6/Il18	2
GO:2000106	BP	GO:2000106	regulation of leukocyte apoptotic process	45703	121/18481	0.00422192927000398	0.0246102409708774	0.0107865212240779	Il7r/Il18	2
GO:0046634	BP	GO:0046634	regulation of alpha-beta T cell activation	45703	122/18481	0.0042902861884695	0.0248836598931231	0.0109063591001619	Il6/Il18	2
GO:0071375	BP	GO:0071375	cellular response to peptide hormone stimulus	45731	421/18481	0.00435540162782093	0.0250327956161876	0.0109717243943908	Inhba/Il6/Il18	3
GO:1903557	BP	GO:1903557	positive regulation of tumor necrosis factor superfamily cytokine production	45703	123/18481	0.00435915923661198	0.0250327956161876	0.0109717243943908	Il6/Il18	2
GO:0050830	BP	GO:0050830	defense response to Gram-positive bacterium	45703	127/18481	0.00463979737951838	0.0257459180230436	0.0112842816743467	Il7r/Il18	2
GO:0035710	BP	GO:0035710	CD4-positive, alpha-beta T cell activation	45703	128/18481	0.00471123957290839	0.0257459180230436	0.0112842816743467	Il6/Il18	2
GO:0014910	BP	GO:0014910	regulation of smooth muscle cell migration	45703	129/18481	0.00478319330006704	0.0257459180230436	0.0112842816743467	Has2/Il18	2
GO:0042752	BP	GO:0042752	regulation of circadian rhythm	45703	129/18481	0.00478319330006704	0.0257459180230436	0.0112842816743467	Il6/Il18	2
GO:0002718	BP	GO:0002718	regulation of cytokine production involved in immune response	45703	130/18481	0.00485565779768002	0.0257459180230436	0.0112842816743467	Il6/Il18	2
GO:1904892	BP	GO:1904892	regulation of receptor signaling pathway via STAT	45703	130/18481	0.00485565779768002	0.0257459180230436	0.0112842816743467	Il7r/Il6	2
GO:0032625	BP	GO:0032625	interleukin-21 production	45672	6/18481	0.0048606517646953	0.0257459180230436	0.0112842816743467	Il6	1
GO:0032665	BP	GO:0032665	regulation of interleukin-21 production	45672	6/18481	0.0048606517646953	0.0257459180230436	0.0112842816743467	Il6	1
GO:0051142	BP	GO:0051142	positive regulation of NK T cell proliferation	45672	6/18481	0.0048606517646953	0.0257459180230436	0.0112842816743467	Il18	1
GO:0051799	BP	GO:0051799	negative regulation of hair follicle development	45672	6/18481	0.0048606517646953	0.0257459180230436	0.0112842816743467	Inhba	1
GO:0060935	BP	GO:0060935	cardiac fibroblast cell differentiation	45672	6/18481	0.0048606517646953	0.0257459180230436	0.0112842816743467	Inhba	1
GO:0060936	BP	GO:0060936	cardiac fibroblast cell development	45672	6/18481	0.0048606517646953	0.0257459180230436	0.0112842816743467	Inhba	1
GO:0090500	BP	GO:0090500	endocardial cushion to mesenchymal transition	45672	6/18481	0.0048606517646953	0.0257459180230436	0.0112842816743467	Has2	1
GO:1902512	BP	GO:1902512	positive regulation of apoptotic DNA fragmentation	45672	6/18481	0.0048606517646953	0.0257459180230436	0.0112842816743467	Il6	1
GO:2000634	BP	GO:2000634	regulation of primary miRNA processing	45672	6/18481	0.0048606517646953	0.0257459180230436	0.0112842816743467	Il6	1
GO:2000660	BP	GO:2000660	negative regulation of interleukin-1-mediated signaling pathway	45672	6/18481	0.0048606517646953	0.0257459180230436	0.0112842816743467	Il6	1
GO:2000866	BP	GO:2000866	positive regulation of estradiol secretion	45672	6/18481	0.0048606517646953	0.0257459180230436	0.0112842816743467	Il6	1
GO:0002697	BP	GO:0002697	regulation of immune effector process	45731	440/18481	0.00492762968291191	0.0259820474189901	0.011387775774385	Il7r/Il6/Il18	3
GO:0030098	BP	GO:0030098	lymphocyte differentiation	45731	441/18481	0.00495895425272462	0.0260289001500478	0.0114083110458013	Il7r/Il6/Il18	3
GO:0042698	BP	GO:0042698	ovulation cycle	45703	132/18481	0.00500211605481782	0.0260543611423061	0.0114194704462195	Has2/Inhba	2
GO:0006935	BP	GO:0006935	chemotaxis	45731	444/18481	0.00505365921162365	0.0260543611423061	0.0114194704462195	Cxcr6/Cxcl11/Sema4d	3
GO:0002367	BP	GO:0002367	cytokine production involved in immune response	45703	133/18481	0.00507610829151826	0.0260543611423061	0.0114194704462195	Il6/Il18	2
GO:0032612	BP	GO:0032612	interleukin-1 production	45703	133/18481	0.00507610829151826	0.0260543611423061	0.0114194704462195	Il6/Il18	2
GO:0032652	BP	GO:0032652	regulation of interleukin-1 production	45703	133/18481	0.00507610829151826	0.0260543611423061	0.0114194704462195	Il6/Il18	2
GO:0042330	BP	GO:0042330	taxis	45731	446/18481	0.0051174066881661	0.0261506244857827	0.0114616620931334	Cxcr6/Cxcl11/Sema4d	3
GO:0046632	BP	GO:0046632	alpha-beta T cell differentiation	45703	134/18481	0.00515060825302304	0.0262048490066084	0.0114854283758547	Il6/Il18	2
GO:0048661	BP	GO:0048661	positive regulation of smooth muscle cell proliferation	45703	136/18481	0.00530112831314888	0.0268528770447716	0.01176945518387	Il6/Il18	2
GO:0008360	BP	GO:0008360	regulation of cell shape	45703	137/18481	0.00537714689501663	0.0271195234705186	0.0118863247152999	Sema4d/Il6	2
GO:0035938	BP	GO:0035938	estradiol secretion	45672	7/18481	0.00566861334648361	0.0278314863556541	0.0121983737838303	Il6	1
GO:0051140	BP	GO:0051140	regulation of NK T cell proliferation	45672	7/18481	0.00566861334648361	0.0278314863556541	0.0121983737838303	Il18	1
GO:0060664	BP	GO:0060664	epithelial cell proliferation involved in salivary gland morphogenesis	45672	7/18481	0.00566861334648361	0.0278314863556541	0.0121983737838303	Il6	1
GO:0061470	BP	GO:0061470	T follicular helper cell differentiation	45672	7/18481	0.00566861334648361	0.0278314863556541	0.0121983737838303	Il6	1
GO:1903626	BP	GO:1903626	positive regulation of DNA catabolic process	45672	7/18481	0.00566861334648361	0.0278314863556541	0.0121983737838303	Il6	1
GO:2000864	BP	GO:2000864	regulation of estradiol secretion	45672	7/18481	0.00566861334648361	0.0278314863556541	0.0121983737838303	Il6	1
GO:0071347	BP	GO:0071347	cellular response to interleukin-1	45703	141/18481	0.00568626057438796	0.0278314863556541	0.0121983737838303	Has2/Il6	2
GO:0002824	BP	GO:0002824	positive regulation of adaptive immune response based on somatic recombination of immune receptors built from immunoglobulin superfamily domains	45703	142/18481	0.0057647950554502	0.0279464337870059	0.0122487545545589	Il6/Il18	2
GO:0014909	BP	GO:0014909	smooth muscle cell migration	45703	142/18481	0.0057647950554502	0.0279464337870059	0.0122487545545589	Has2/Il18	2
GO:0031346	BP	GO:0031346	positive regulation of cell projection organization	45731	466/18481	0.00578202078351846	0.0279464337870059	0.0122487545545589	Sema4d/Il6/Scn1b	3
GO:0071496	BP	GO:0071496	cellular response to external stimulus	45731	470/18481	0.00592092304746154	0.0284990486931759	0.0124909623582613	Inhba/Il6/Il18	3
GO:0050678	BP	GO:0050678	regulation of epithelial cell proliferation	45731	471/18481	0.00595596288847212	0.0285492435976349	0.0125129624842629	Has2/Il6/Il18	3
GO:0002821	BP	GO:0002821	positive regulation of adaptive immune response	45703	147/18481	0.00616496616422978	0.0293116945132108	0.0128471401541568	Il6/Il18	2
GO:0002708	BP	GO:0002708	positive regulation of lymphocyte mediated immunity	45703	148/18481	0.00624649486823176	0.0293116945132108	0.0128471401541568	Il6/Il18	2
GO:0002702	BP	GO:0002702	positive regulation of production of molecular mediator of immune response	45703	149/18481	0.00632851998367275	0.0293116945132108	0.0128471401541568	Il6/Il18	2
GO:0050729	BP	GO:0050729	positive regulation of inflammatory response	45703	150/18481	0.00641104076234906	0.0293116945132108	0.0128471401541568	Il6/Il18	2
GO:0031349	BP	GO:0031349	positive regulation of defense response	45731	484/18481	0.00642299260707646	0.0293116945132108	0.0128471401541568	Irf7/Il6/Il18	3
GO:0035744	BP	GO:0035744	T-helper 1 cell cytokine production	45672	8/18481	0.00647596263736816	0.0293116945132108	0.0128471401541568	Il18	1
GO:0042701	BP	GO:0042701	progesterone secretion	45672	8/18481	0.00647596263736816	0.0293116945132108	0.0128471401541568	Inhba	1
GO:0051135	BP	GO:0051135	positive regulation of NK T cell activation	45672	8/18481	0.00647596263736816	0.0293116945132108	0.0128471401541568	Il18	1
GO:0070487	BP	GO:0070487	monocyte aggregation	45672	8/18481	0.00647596263736816	0.0293116945132108	0.0128471401541568	Has2	1
GO:0090650	BP	GO:0090650	cellular response to oxygen-glucose deprivation	45672	8/18481	0.00647596263736816	0.0293116945132108	0.0128471401541568	Inhba	1
GO:1990646	BP	GO:1990646	cellular response to prolactin	45672	8/18481	0.00647596263736816	0.0293116945132108	0.0128471401541568	Il6	1
GO:2000254	BP	GO:2000254	regulation of male germ cell proliferation	45672	8/18481	0.00647596263736816	0.0293116945132108	0.0128471401541568	Il18	1
GO:2000554	BP	GO:2000554	regulation of T-helper 1 cell cytokine production	45672	8/18481	0.00647596263736816	0.0293116945132108	0.0128471401541568	Il18	1
GO:2000556	BP	GO:2000556	positive regulation of T-helper 1 cell cytokine production	45672	8/18481	0.00647596263736816	0.0293116945132108	0.0128471401541568	Il18	1
GO:0001959	BP	GO:0001959	regulation of cytokine-mediated signaling pathway	45703	151/18481	0.00649405645680618	0.0293116945132108	0.0128471401541568	Irf7/Il6	2
GO:0098773	BP	GO:0098773	skin epidermis development	45703	152/18481	0.0065775663203381	0.0295735539984194	0.0129619115982183	Inhba/Il18	2
GO:0030099	BP	GO:0030099	myeloid cell differentiation	45731	489/18481	0.00660834898651952	0.0295972387041029	0.012972292462869	Itgb8/Inhba/Clec5a	3
GO:0001909	BP	GO:0001909	leukocyte mediated cytotoxicity	45703	156/18481	0.00691653255725901	0.0306084495621544	0.0134155001256992	Il7r/Il18	2
GO:0050671	BP	GO:0050671	positive regulation of lymphocyte proliferation	45703	157/18481	0.00700250209173164	0.0306084495621544	0.0134155001256992	Il6/Il18	2
GO:0014812	BP	GO:0014812	muscle cell migration	45703	158/18481	0.00708896133072861	0.0306084495621544	0.0134155001256992	Has2/Il18	2
GO:0032946	BP	GO:0032946	positive regulation of mononuclear cell proliferation	45703	160/18481	0.00726334595710676	0.0306084495621544	0.0134155001256992	Il6/Il18	2
GO:0001915	BP	GO:0001915	negative regulation of T cell mediated cytotoxicity	45672	9/18481	0.00728270006823672	0.0306084495621544	0.0134155001256992	Il7r	1
GO:0002314	BP	GO:0002314	germinal center B cell differentiation	45672	9/18481	0.00728270006823672	0.0306084495621544	0.0134155001256992	Il6	1
GO:0033089	BP	GO:0033089	positive regulation of T cell differentiation in thymus	45672	9/18481	0.00728270006823672	0.0306084495621544	0.0134155001256992	Il7r	1
GO:0034105	BP	GO:0034105	positive regulation of tissue remodeling	45672	9/18481	0.00728270006823672	0.0306084495621544	0.0134155001256992	Il18	1
GO:0035655	BP	GO:0035655	interleukin-18-mediated signaling pathway	45672	9/18481	0.00728270006823672	0.0306084495621544	0.0134155001256992	Il18	1
GO:0060371	BP	GO:0060371	regulation of atrial cardiac muscle cell membrane depolarization	45672	9/18481	0.00728270006823672	0.0306084495621544	0.0134155001256992	Scn1b	1
GO:0070295	BP	GO:0070295	renal water absorption	45672	9/18481	0.00728270006823672	0.0306084495621544	0.0134155001256992	Has2	1
GO:0090091	BP	GO:0090091	positive regulation of extracellular matrix disassembly	45672	9/18481	0.00728270006823672	0.0306084495621544	0.0134155001256992	Il6	1
GO:1900125	BP	GO:1900125	regulation of hyaluronan biosynthetic process	45672	9/18481	0.00728270006823672	0.0306084495621544	0.0134155001256992	Has2	1
GO:1901731	BP	GO:1901731	positive regulation of platelet aggregation	45672	9/18481	0.00728270006823672	0.0306084495621544	0.0134155001256992	Il6	1
GO:1905936	BP	GO:1905936	regulation of germ cell proliferation	45672	9/18481	0.00728270006823672	0.0306084495621544	0.0134155001256992	Il18	1
GO:2000553	BP	GO:2000553	positive regulation of T-helper 2 cell cytokine production	45672	9/18481	0.00728270006823672	0.0306084495621544	0.0134155001256992	Il6	1
GO:2000659	BP	GO:2000659	regulation of interleukin-1-mediated signaling pathway	45672	9/18481	0.00728270006823672	0.0306084495621544	0.0134155001256992	Il6	1
GO:0031100	BP	GO:0031100	animal organ regeneration	45703	163/18481	0.00752857716768634	0.0315276155758706	0.0138183650845241	Il6/Il18	2
GO:0060759	BP	GO:0060759	regulation of response to cytokine stimulus	45703	164/18481	0.00761795908869255	0.0317871674204437	0.0139321251035157	Irf7/Il6	2
GO:0022612	BP	GO:0022612	gland morphogenesis	45703	169/18481	0.00807212192510819	0.0325799938918368	0.0142796161976018	Il6/Il18	2
GO:0001866	BP	GO:0001866	NK T cell proliferation	45672	10/18481	0.00808882606969741	0.0325799938918368	0.0142796161976018	Il18	1
GO:0021957	BP	GO:0021957	corticospinal tract morphogenesis	45672	10/18481	0.00808882606969741	0.0325799938918368	0.0142796161976018	Scn1b	1
GO:0051133	BP	GO:0051133	regulation of NK T cell activation	45672	10/18481	0.00808882606969741	0.0325799938918368	0.0142796161976018	Il18	1
GO:0060022	BP	GO:0060022	hard palate development	45672	10/18481	0.00808882606969741	0.0325799938918368	0.0142796161976018	Itgb8	1
GO:0070091	BP	GO:0070091	glucagon secretion	45672	10/18481	0.00808882606969741	0.0325799938918368	0.0142796161976018	Il6	1
GO:0070092	BP	GO:0070092	regulation of glucagon secretion	45672	10/18481	0.00808882606969741	0.0325799938918368	0.0142796161976018	Il6	1
GO:0071351	BP	GO:0071351	cellular response to interleukin-18	45672	10/18481	0.00808882606969741	0.0325799938918368	0.0142796161976018	Il18	1
GO:1901388	BP	GO:1901388	regulation of transforming growth factor beta activation	45672	10/18481	0.00808882606969741	0.0325799938918368	0.0142796161976018	Itgb8	1
GO:1903799	BP	GO:1903799	negative regulation of miRNA processing	45672	10/18481	0.00808882606969741	0.0325799938918368	0.0142796161976018	Il6	1
GO:0002705	BP	GO:0002705	positive regulation of leukocyte mediated immunity	45703	173/18481	0.0084441120163962	0.0338933215883031	0.014855239861298	Il6/Il18	2
GO:0001837	BP	GO:0001837	epithelial to mesenchymal transition	45703	174/18481	0.0085383061903729	0.0341532247614916	0.0149691538655176	Has2/Il6	2
GO:0070665	BP	GO:0070665	positive regulation of leukocyte proliferation	45703	175/18481	0.00863297756439766	0.0342953903243195	0.0150314641802598	Il6/Il18	2
GO:2000377	BP	GO:2000377	regulation of reactive oxygen species metabolic process	45703	175/18481	0.00863297756439766	0.0342953903243195	0.0150314641802598	Olr1/Il18	2
GO:0019227	BP	GO:0019227	neuronal action potential propagation	45672	11/18481	0.00889434107207665	0.0346222672604326	0.015174732383656	Scn1b	1
GO:0032819	BP	GO:0032819	positive regulation of natural killer cell proliferation	45672	11/18481	0.00889434107207665	0.0346222672604326	0.015174732383656	Il18	1
GO:0033029	BP	GO:0033029	regulation of neutrophil apoptotic process	45672	11/18481	0.00889434107207665	0.0346222672604326	0.015174732383656	Il18	1
GO:0046880	BP	GO:0046880	regulation of follicle-stimulating hormone secretion	45672	11/18481	0.00889434107207665	0.0346222672604326	0.015174732383656	Inhba	1
GO:0060312	BP	GO:0060312	regulation of blood vessel remodeling	45672	11/18481	0.00889434107207665	0.0346222672604326	0.015174732383656	Il18	1
GO:0098870	BP	GO:0098870	action potential propagation	45672	11/18481	0.00889434107207665	0.0346222672604326	0.015174732383656	Scn1b	1
GO:0045667	BP	GO:0045667	regulation of osteoblast differentiation	45703	179/18481	0.00901642049354639	0.0349800928846616	0.0153315652116983	Sema4d/Il6	2
GO:0002176	BP	GO:0002176	male germ cell proliferation	45672	12/18481	0.00969924550542367	0.0361772501166928	0.0158562720565904	Il18	1
GO:0003097	BP	GO:0003097	renal water transport	45672	12/18481	0.00969924550542367	0.0361772501166928	0.0158562720565904	Has2	1
GO:0010921	BP	GO:0010921	regulation of phosphatase activity	45672	12/18481	0.00969924550542367	0.0361772501166928	0.0158562720565904	Sema4d	1
GO:0035745	BP	GO:0035745	T-helper 2 cell cytokine production	45672	12/18481	0.00969924550542367	0.0361772501166928	0.0158562720565904	Il6	1
GO:0036302	BP	GO:0036302	atrioventricular canal development	45672	12/18481	0.00969924550542367	0.0361772501166928	0.0158562720565904	Has2	1
GO:0036363	BP	GO:0036363	transforming growth factor beta activation	45672	12/18481	0.00969924550542367	0.0361772501166928	0.0158562720565904	Itgb8	1
GO:0048635	BP	GO:0048635	negative regulation of muscle organ development	45672	12/18481	0.00969924550542367	0.0361772501166928	0.0158562720565904	Il6	1
GO:0060965	BP	GO:0060965	negative regulation of miRNA-mediated gene silencing	45672	12/18481	0.00969924550542367	0.0361772501166928	0.0158562720565904	Il6	1
GO:0071864	BP	GO:0071864	positive regulation of cell proliferation in bone marrow	45672	12/18481	0.00969924550542367	0.0361772501166928	0.0158562720565904	Il6	1
GO:0072540	BP	GO:0072540	T-helper 17 cell lineage commitment	45672	12/18481	0.00969924550542367	0.0361772501166928	0.0158562720565904	Il6	1
GO:1990637	BP	GO:1990637	response to prolactin	45672	12/18481	0.00969924550542367	0.0361772501166928	0.0158562720565904	Il6	1
GO:2000551	BP	GO:2000551	regulation of T-helper 2 cell cytokine production	45672	12/18481	0.00969924550542367	0.0361772501166928	0.0158562720565904	Il6	1
GO:0002756	BP	GO:0002756	MyD88-independent toll-like receptor signaling pathway	45672	13/18481	0.0105035397995065	0.037785964233298	0.0165613618191315	Irf7	1
GO:0032725	BP	GO:0032725	positive regulation of granulocyte macrophage colony-stimulating factor production	45672	13/18481	0.0105035397995065	0.037785964233298	0.0165613618191315	Il18	1
GO:0032817	BP	GO:0032817	regulation of natural killer cell proliferation	45672	13/18481	0.0105035397995065	0.037785964233298	0.0165613618191315	Il18	1
GO:0046884	BP	GO:0046884	follicle-stimulating hormone secretion	45672	13/18481	0.0105035397995065	0.037785964233298	0.0165613618191315	Inhba	1
GO:0051549	BP	GO:0051549	positive regulation of keratinocyte migration	45672	13/18481	0.0105035397995065	0.037785964233298	0.0165613618191315	Has2	1
GO:0051971	BP	GO:0051971	positive regulation of transmission of nerve impulse	45672	13/18481	0.0105035397995065	0.037785964233298	0.0165613618191315	Il6	1
GO:0060149	BP	GO:0060149	negative regulation of post-transcriptional gene silencing	45672	13/18481	0.0105035397995065	0.037785964233298	0.0165613618191315	Il6	1
GO:0060967	BP	GO:0060967	negative regulation of gene silencing by regulatory ncRNA	45672	13/18481	0.0105035397995065	0.037785964233298	0.0165613618191315	Il6	1
GO:0070673	BP	GO:0070673	response to interleukin-18	45672	13/18481	0.0105035397995065	0.037785964233298	0.0165613618191315	Il18	1
GO:0140459	BP	GO:0140459	response to Gram-positive bacterium	45672	13/18481	0.0105035397995065	0.037785964233298	0.0165613618191315	Il6	1
GO:1900369	BP	GO:1900369	negative regulation of post-transcriptional gene silencing by regulatory ncRNA	45672	13/18481	0.0105035397995065	0.037785964233298	0.0165613618191315	Il6	1
GO:0046631	BP	GO:0046631	alpha-beta T cell activation	45703	194/18481	0.0105214365925476	0.037785964233298	0.0165613618191315	Il6/Il18	2
GO:0042129	BP	GO:0042129	regulation of T cell proliferation	45703	201/18481	0.011259557520008	0.0398674172803217	0.0174736502235893	Il6/Il18	2
GO:0002755	BP	GO:0002755	MyD88-dependent toll-like receptor signaling pathway	45672	14/18481	0.0113072243838154	0.0398674172803217	0.0174736502235893	Irf7	1
GO:0036093	BP	GO:0036093	germ cell proliferation	45672	14/18481	0.0113072243838154	0.0398674172803217	0.0174736502235893	Il18	1
GO:0048672	BP	GO:0048672	positive regulation of collateral sprouting	45672	14/18481	0.0113072243838154	0.0398674172803217	0.0174736502235893	Sema4d	1
GO:0051132	BP	GO:0051132	NK T cell activation	45672	14/18481	0.0113072243838154	0.0398674172803217	0.0174736502235893	Il18	1
GO:2000347	BP	GO:2000347	positive regulation of hepatocyte proliferation	45672	14/18481	0.0113072243838154	0.0398674172803217	0.0174736502235893	Il18	1
GO:0030308	BP	GO:0030308	negative regulation of cell growth	45703	204/18481	0.0115827759099792	0.040715212289624	0.0178452336986283	Inhba/Sema4d	2
GO:0006109	BP	GO:0006109	regulation of carbohydrate metabolic process	45703	207/18481	0.0119100951460691	0.0410758702852895	0.0180033079381078	Has2/Il6	2
GO:0001878	BP	GO:0001878	response to yeast	45672	15/18481	0.0121102996875595	0.0410758702852895	0.0180033079381078	Il6	1
GO:0030213	BP	GO:0030213	hyaluronan biosynthetic process	45672	15/18481	0.0121102996875595	0.0410758702852895	0.0180033079381078	Has2	1
GO:0031053	BP	GO:0031053	primary miRNA processing	45672	15/18481	0.0121102996875595	0.0410758702852895	0.0180033079381078	Il6	1
GO:0034112	BP	GO:0034112	positive regulation of homotypic cell-cell adhesion	45672	15/18481	0.0121102996875595	0.0410758702852895	0.0180033079381078	Il6	1
GO:0035810	BP	GO:0035810	positive regulation of urine volume	45672	15/18481	0.0121102996875595	0.0410758702852895	0.0180033079381078	Has2	1
GO:0042541	BP	GO:0042541	hemoglobin biosynthetic process	45672	15/18481	0.0121102996875595	0.0410758702852895	0.0180033079381078	Inhba	1
GO:0051547	BP	GO:0051547	regulation of keratinocyte migration	45672	15/18481	0.0121102996875595	0.0410758702852895	0.0180033079381078	Has2	1
GO:0071863	BP	GO:0071863	regulation of cell proliferation in bone marrow	45672	15/18481	0.0121102996875595	0.0410758702852895	0.0180033079381078	Il6	1
GO:1902510	BP	GO:1902510	regulation of apoptotic DNA fragmentation	45672	15/18481	0.0121102996875595	0.0410758702852895	0.0180033079381078	Il6	1
GO:1903238	BP	GO:1903238	positive regulation of leukocyte tethering or rolling	45672	15/18481	0.0121102996875595	0.0410758702852895	0.0180033079381078	Sele	1
GO:2001241	BP	GO:2001241	positive regulation of extrinsic apoptotic signaling pathway in absence of ligand	45672	15/18481	0.0121102996875595	0.0410758702852895	0.0180033079381078	Inhba	1
GO:0002700	BP	GO:0002700	regulation of production of molecular mediator of immune response	45703	210/18481	0.0122414961539422	0.0412794637749213	0.0180925417452695	Il6/Il18	2
GO:0016051	BP	GO:0016051	carbohydrate biosynthetic process	45703	210/18481	0.0122414961539422	0.0412794637749213	0.0180925417452695	Has2/Il6	2
GO:0032640	BP	GO:0032640	tumor necrosis factor production	45703	211/18481	0.0123528669285051	0.0412948865621497	0.0180993014605429	Il6/Il18	2
GO:0032680	BP	GO:0032680	regulation of tumor necrosis factor production	45703	211/18481	0.0123528669285051	0.0412948865621497	0.0180993014605429	Il6/Il18	2
GO:0034614	BP	GO:0034614	cellular response to reactive oxygen species	45703	211/18481	0.0123528669285051	0.0412948865621497	0.0180993014605429	Il6/Il18	2
GO:0043270	BP	GO:0043270	positive regulation of monoatomic ion transport	45703	212/18481	0.0124646884169672	0.0415489613898906	0.0182106609358595	Cxcl11/Scn1b	2
GO:0002285	BP	GO:0002285	lymphocyte activation involved in immune response	45703	214/18481	0.0126896807276076	0.0417237011755374	0.0182872483373726	Il6/Il18	2
GO:0071706	BP	GO:0071706	tumor necrosis factor superfamily cytokine production	45703	214/18481	0.0126896807276076	0.0417237011755374	0.0182872483373726	Il6/Il18	2
GO:1903555	BP	GO:1903555	regulation of tumor necrosis factor superfamily cytokine production	45703	214/18481	0.0126896807276076	0.0417237011755374	0.0182872483373726	Il6/Il18	2
GO:0001906	BP	GO:0001906	cell killing	45703	215/18481	0.0128028501475745	0.0417237011755374	0.0182872483373726	Il7r/Il18	2
GO:0002295	BP	GO:0002295	T-helper cell lineage commitment	45672	16/18481	0.0129127661396706	0.0417237011755374	0.0182872483373726	Il6	1
GO:0010715	BP	GO:0010715	regulation of extracellular matrix disassembly	45672	16/18481	0.0129127661396706	0.0417237011755374	0.0182872483373726	Il6	1
GO:0010838	BP	GO:0010838	positive regulation of keratinocyte proliferation	45672	16/18481	0.0129127661396706	0.0417237011755374	0.0182872483373726	Has2	1
GO:0032604	BP	GO:0032604	granulocyte macrophage colony-stimulating factor production	45672	16/18481	0.0129127661396706	0.0417237011755374	0.0182872483373726	Il18	1
GO:0032645	BP	GO:0032645	regulation of granulocyte macrophage colony-stimulating factor production	45672	16/18481	0.0129127661396706	0.0417237011755374	0.0182872483373726	Il18	1
GO:0061029	BP	GO:0061029	eyelid development in camera-type eye	45672	16/18481	0.0129127661396706	0.0417237011755374	0.0182872483373726	Inhba	1
GO:0090649	BP	GO:0090649	response to oxygen-glucose deprivation	45672	16/18481	0.0129127661396706	0.0417237011755374	0.0182872483373726	Inhba	1
GO:0001933	BP	GO:0001933	negative regulation of protein phosphorylation	45703	220/18481	0.0133754019135837	0.043098517277103	0.0188898220007629	Sema4d/Il18	2
GO:0048660	BP	GO:0048660	regulation of smooth muscle cell proliferation	45703	221/18481	0.0134912483146404	0.0433513796259914	0.0190006500538601	Il6/Il18	2
GO:0001787	BP	GO:0001787	natural killer cell proliferation	45672	17/18481	0.0137146241688018	0.0433791690711478	0.0190128300012381	Il18	1
GO:0032276	BP	GO:0032276	regulation of gonadotropin secretion	45672	17/18481	0.0137146241688018	0.0433791690711478	0.0190128300012381	Inhba	1
GO:0071838	BP	GO:0071838	cell proliferation in bone marrow	45672	17/18481	0.0137146241688018	0.0433791690711478	0.0190128300012381	Il6	1
GO:1903624	BP	GO:1903624	regulation of DNA catabolic process	45672	17/18481	0.0137146241688018	0.0433791690711478	0.0190128300012381	Il6	1
GO:1903798	BP	GO:1903798	regulation of miRNA processing	45672	17/18481	0.0137146241688018	0.0433791690711478	0.0190128300012381	Il6	1
GO:0021953	BP	GO:0021953	central nervous system neuron differentiation	45703	223/18481	0.0137242715940614	0.0433791690711478	0.0190128300012381	Inhba/Scn1b	2
GO:0048771	BP	GO:0048771	tissue remodeling	45703	228/18481	0.014314558522516	0.0447830161591986	0.0196281277721352	Il6/Il18	2
GO:0003091	BP	GO:0003091	renal water homeostasis	45672	18/18481	0.0145158742033265	0.0447830161591986	0.0196281277721352	Has2	1
GO:0010744	BP	GO:0010744	positive regulation of macrophage derived foam cell differentiation	45672	18/18481	0.0145158742033265	0.0447830161591986	0.0196281277721352	Il18	1
GO:0035305	BP	GO:0035305	negative regulation of dephosphorylation	45672	18/18481	0.0145158742033265	0.0447830161591986	0.0196281277721352	Sema4d	1
GO:0043373	BP	GO:0043373	CD4-positive, alpha-beta T cell lineage commitment	45672	18/18481	0.0145158742033265	0.0447830161591986	0.0196281277721352	Il6	1
GO:0061430	BP	GO:0061430	bone trabecula morphogenesis	45672	18/18481	0.0145158742033265	0.0447830161591986	0.0196281277721352	Sema4d	1
GO:0070920	BP	GO:0070920	regulation of regulatory ncRNA processing	45672	18/18481	0.0145158742033265	0.0447830161591986	0.0196281277721352	Il6	1
GO:0086012	BP	GO:0086012	membrane depolarization during cardiac muscle cell action potential	45672	18/18481	0.0145158742033265	0.0447830161591986	0.0196281277721352	Scn1b	1
GO:2000833	BP	GO:2000833	positive regulation of steroid hormone secretion	45672	18/18481	0.0145158742033265	0.0447830161591986	0.0196281277721352	Il6	1
GO:0048659	BP	GO:0048659	smooth muscle cell proliferation	45703	233/18481	0.0149158173203229	0.0458948225240706	0.0201154258431271	Il6/Il18	2
GO:0008361	BP	GO:0008361	regulation of cell size	45703	234/18481	0.0150373781202583	0.0461464513743376	0.0202257132611661	Il7r/Sema4d	2
GO:0042326	BP	GO:0042326	negative regulation of phosphorylation	45703	235/18481	0.0151593736631764	0.0463894499706406	0.0203322180905802	Sema4d/Il18	2
GO:0002827	BP	GO:0002827	positive regulation of T-helper 1 type immune response	45672	19/18481	0.0153165166713408	0.0463894499706406	0.0203322180905802	Il18	1
GO:0045779	BP	GO:0045779	negative regulation of bone resorption	45672	19/18481	0.0153165166713408	0.0463894499706406	0.0203322180905802	Il6	1
GO:0045945	BP	GO:0045945	positive regulation of transcription by RNA polymerase III	45672	19/18481	0.0153165166713408	0.0463894499706406	0.0203322180905802	Inhba	1
GO:0071374	BP	GO:0071374	cellular response to parathyroid hormone stimulus	45672	19/18481	0.0153165166713408	0.0463894499706406	0.0203322180905802	Il18	1
GO:0010976	BP	GO:0010976	positive regulation of neuron projection development	45703	239/18481	0.0156516895562055	0.0471583373641517	0.0206692168302044	Il6/Scn1b	2
GO:0014074	BP	GO:0014074	response to purine-containing compound	45703	239/18481	0.0156516895562055	0.0471583373641517	0.0206692168302044	Il6/Il18	2
GO:0097191	BP	GO:0097191	extrinsic apoptotic signaling pathway	45703	241/18481	0.015900438159143	0.0473296210652352	0.0207442894505523	Inhba/Il18	2
GO:0070374	BP	GO:0070374	positive regulation of ERK1 and ERK2 cascade	45703	242/18481	0.016025457735497	0.0473296210652352	0.0207442894505523	Inhba/Il6	2
GO:0002363	BP	GO:0002363	alpha-beta T cell lineage commitment	45672	20/18481	0.016116552000662	0.0473296210652352	0.0207442894505523	Il6	1
GO:0035729	BP	GO:0035729	cellular response to hepatocyte growth factor stimulus	45672	20/18481	0.016116552000662	0.0473296210652352	0.0207442894505523	Il6	1
GO:0045837	BP	GO:0045837	negative regulation of membrane potential	45672	20/18481	0.016116552000662	0.0473296210652352	0.0207442894505523	Il6	1
GO:0051797	BP	GO:0051797	regulation of hair follicle development	45672	20/18481	0.016116552000662	0.0473296210652352	0.0207442894505523	Inhba	1
GO:0060340	BP	GO:0060340	positive regulation of type I interferon-mediated signaling pathway	45672	20/18481	0.016116552000662	0.0473296210652352	0.0207442894505523	Irf7	1
GO:1901201	BP	GO:1901201	regulation of extracellular matrix assembly	45672	20/18481	0.016116552000662	0.0473296210652352	0.0207442894505523	Has2	1
GO:1903236	BP	GO:1903236	regulation of leukocyte tethering or rolling	45672	20/18481	0.016116552000662	0.0473296210652352	0.0207442894505523	Sele	1
GO:1904862	BP	GO:1904862	inhibitory synapse assembly	45672	20/18481	0.016116552000662	0.0473296210652352	0.0207442894505523	Sema4d	1
GO:0042098	BP	GO:0042098	T cell proliferation	45703	244/18481	0.0162767840326292	0.0476794683784087	0.0208976254326419	Il6/Il18	2
GO:0007411	BP	GO:0007411	axon guidance	45703	246/18481	0.0165298219899664	0.0481773706240227	0.0211158530049029	Sema4d/Scn1b	2
GO:0097485	BP	GO:0097485	neuron projection guidance	45703	246/18481	0.0165298219899664	0.0481773706240227	0.0211158530049029	Sema4d/Scn1b	2
GO:2000241	BP	GO:2000241	regulation of reproductive process	45703	247/18481	0.0166569811441772	0.0484263110958537	0.0212249621227743	Inhba/Il18	2
GO:0046851	BP	GO:0046851	negative regulation of bone remodeling	45672	21/18481	0.0169159806188296	0.0489340087726741	0.0214474829738672	Il6	1
GO:0051546	BP	GO:0051546	keratinocyte migration	45672	21/18481	0.0169159806188296	0.0489340087726741	0.0214474829738672	Has2	1
GO:0002440	BP	GO:0002440	production of molecular mediator of immune response	45703	252/18481	0.0172991515873201	0.0497558630159832	0.0218076967665335	Il6/Il18	2
GO:0001553	BP	GO:0001553	luteinization	45672	22/18481	0.0177148029531043	0.0497558630159832	0.0218076967665335	Inhba	1
GO:0002076	BP	GO:0002076	osteoblast development	45672	22/18481	0.0177148029531043	0.0497558630159832	0.0218076967665335	Clec5a	1
GO:0006309	BP	GO:0006309	apoptotic DNA fragmentation	45672	22/18481	0.0177148029531043	0.0497558630159832	0.0218076967665335	Il6	1
GO:0020027	BP	GO:0020027	hemoglobin metabolic process	45672	22/18481	0.0177148029531043	0.0497558630159832	0.0218076967665335	Inhba	1
GO:0032274	BP	GO:0032274	gonadotropin secretion	45672	22/18481	0.0177148029531043	0.0497558630159832	0.0218076967665335	Inhba	1
GO:0032966	BP	GO:0032966	negative regulation of collagen biosynthetic process	45672	22/18481	0.0177148029531043	0.0497558630159832	0.0218076967665335	Il6	1
GO:0035728	BP	GO:0035728	response to hepatocyte growth factor	45672	22/18481	0.0177148029531043	0.0497558630159832	0.0218076967665335	Il6	1
GO:0043117	BP	GO:0043117	positive regulation of vascular permeability	45672	22/18481	0.0177148029531043	0.0497558630159832	0.0218076967665335	Il18	1
GO:0043369	BP	GO:0043369	CD4-positive or CD8-positive, alpha-beta T cell lineage commitment	45672	22/18481	0.0177148029531043	0.0497558630159832	0.0218076967665335	Il6	1
GO:0045721	BP	GO:0045721	negative regulation of gluconeogenesis	45672	22/18481	0.0177148029531043	0.0497558630159832	0.0218076967665335	Il6	1
GO:0060307	BP	GO:0060307	regulation of ventricular cardiac muscle cell membrane repolarization	45672	22/18481	0.0177148029531043	0.0497558630159832	0.0218076967665335	Scn1b	1
GO:0072593	BP	GO:0072593	reactive oxygen species metabolic process	45703	256/18481	0.0178204970476564	0.0499318274765252	0.0218848209357184	Olr1/Il18	2
GO:0045121	CC	GO:0045121	membrane raft	45762	321/18710	9.99576466410149e-05	0.00232684076787691	0.00127789881988663	Has2/Sele/Olr1/Kcna3	4
GO:0098857	CC	GO:0098857	membrane microdomain	45762	322/18710	0.000101166989907692	0.00232684076787691	0.00127789881988663	Has2/Sele/Olr1/Kcna3	4
GO:0009897	CC	GO:0009897	external side of plasma membrane	45762	459/18710	0.000393582267624761	0.00603492810357968	0.00331437699052431	Sele/Cxcr6/Il7r/Il6	4
GO:0043509	CC	GO:0043509	activin A complex	45672	1/18710	0.000801710315338933	0.00737573490111818	0.00405074685644934	Inhba	1
GO:0048180	CC	GO:0048180	activin complex	45672	1/18710	0.000801710315338933	0.00737573490111818	0.00405074685644934	Inhba	1
GO:0034686	CC	GO:0034686	integrin alphav-beta8 complex	45672	2/18710	0.00160282070848006	0.00921621907376033	0.00506153907941071	Itgb8	1
GO:0043511	CC	GO:0043511	inhibin complex	45672	2/18710	0.00160282070848006	0.00921621907376033	0.00506153907941071	Inhba	1
GO:0043512	CC	GO:0043512	inhibin A complex	45672	2/18710	0.00160282070848006	0.00921621907376033	0.00506153907941071	Inhba	1
GO:0005896	CC	GO:0005896	interleukin-6 receptor complex	45672	3/18710	0.00240333159630179	0.0122836948255425	0.00674619395453135	Il6	1
GO:0043235	CC	GO:0043235	receptor complex	45731	402/18710	0.00369607157370007	0.0170019292390203	0.00933744397566334	Itgb8/Olr1/Il6	3
GO:0044853	CC	GO:0044853	plasma membrane raft	45703	138/18710	0.00532513124349383	0.0222687306546105	0.0122299664922346	Has2/Sele	2
GO:0098802	CC	GO:0098802	plasma membrane signaling receptor complex	45703	184/18710	0.00928475332171565	0.0352938641922296	0.019383357908776	Itgb8/Il6	2
GO:0034703	CC	GO:0034703	cation channel complex	45703	191/18710	0.00997435292389096	0.0352938641922296	0.019383357908776	Kcna3/Scn1b	2
GO:0001518	CC	GO:0001518	voltage-gated sodium channel complex	45672	17/18710	0.0135477687845834	0.0445140974350598	0.0244471015661656	Scn1b	1
GO:0033268	CC	GO:0033268	node of Ranvier	45672	19/18710	0.01513031221739	0.0463996241333294	0.0254826311029727	Scn1b	1
GO:0005125	MF	GO:0005125	cytokine activity	45762	200/17065	2.25861192074351e-05	0.00125172278698082	0.00049211675835644	Inhba/Cxcl11/Il6/Il18	4
GO:0048018	MF	GO:0048018	receptor ligand activity	45792	483/17065	4.22365648498704e-05	0.00125172278698082	0.00049211675835644	Inhba/Cxcl11/Sema4d/Il6/Il18	5
GO:0030546	MF	GO:0030546	signaling receptor activator activity	45792	490/17065	4.52429923005114e-05	0.00125172278698082	0.00049211675835644	Inhba/Cxcl11/Sema4d/Il6/Il18	5
GO:0045515	MF	GO:0045515	interleukin-18 receptor binding	45672	1/17065	0.000878992089070718	0.0182390858482174	0.00717072493715586	Il18	1
GO:0086062	MF	GO:0086062	voltage-gated sodium channel activity involved in Purkinje myocyte action potential	45672	2/17065	0.00175726301726264	0.0267942872653883	0.0105342156655299	Scn1b	1
GO:0005126	MF	GO:0005126	cytokine receptor binding	45731	292/17065	0.00193693642882325	0.0267942872653883	0.0105342156655299	Cxcl11/Il6/Il18	3
GO:0070699	MF	GO:0070699	type II activin receptor binding	45672	3/17065	0.0026348133340145	0.0312119127392304	0.0122710119837177	Inhba	1
GO:0004896	MF	GO:0004896	cytokine receptor activity	45703	94/17065	0.00300837713149208	0.0312119127392304	0.0122710119837177	Cxcr6/Il7r	2
GO:0050501	MF	GO:0050501	hyaluronan synthase activity	45672	4/17065	0.00351164358838041	0.0318399384586221	0.0125179212709865	Has2	1
GO:0048248	MF	GO:0048248	CXCR3 chemokine receptor binding	45672	5/17065	0.00438775432902727	0.0318399384586221	0.0125179212709865	Cxcl11	1
GO:0086006	MF	GO:0086006	voltage-gated sodium channel activity involved in cardiac muscle cell action potential	45672	6/17065	0.00526314610423628	0.0318399384586221	0.0125179212709865	Scn1b	1
GO:1990430	MF	GO:1990430	extracellular matrix protein binding	45672	6/17065	0.00526314610423628	0.0318399384586221	0.0125179212709865	Itgb8	1
GO:0140375	MF	GO:0140375	immune receptor activity	45703	132/17065	0.00583715465848149	0.0318399384586221	0.0125179212709865	Cxcr6/Il7r	2
GO:0005138	MF	GO:0005138	interleukin-6 receptor binding	45672	7/17065	0.00613781946190306	0.0318399384586221	0.0125179212709865	Il6	1
GO:0019871	MF	GO:0019871	sodium channel inhibitor activity	45672	7/17065	0.00613781946190306	0.0318399384586221	0.0125179212709865	Scn1b	1
GO:0019958	MF	GO:0019958	C-X-C chemokine binding	45672	7/17065	0.00613781946190306	0.0318399384586221	0.0125179212709865	Cxcr6	1
GO:0008083	MF	GO:0008083	growth factor activity	45703	143/17065	0.00681647804520436	0.0323320733784236	0.0127114048792788	Inhba/Il6	2
GO:0016494	MF	GO:0016494	C-X-C chemokine receptor activity	45672	8/17065	0.00701177494953764	0.0323320733784236	0.0127114048792788	Cxcr6	1
GO:0070697	MF	GO:0070697	activin receptor binding	45672	11/17065	0.00962933966157387	0.0415016961108582	0.0163164563023032	Inhba	1
GO:0005041	MF	GO:0005041	low-density lipoprotein particle receptor activity	45672	12/17065	0.0105004291364822	0.0415016961108582	0.0163164563023032	Olr1	1
GO:0033691	MF	GO:0033691	sialic acid binding	45672	12/17065	0.0105004291364822	0.0415016961108582	0.0163164563023032	Sele	1
GO:0045236	MF	GO:0045236	CXCR chemokine receptor binding	45672	14/17065	0.0122404632167373	0.0431956408272	0.0169824332992162	Cxcl11	1
GO:0005244	MF	GO:0005244	voltage-gated monoatomic ion channel activity	45703	196/17065	0.012490305781359	0.0431956408272	0.0169824332992162	Kcna3/Scn1b	2
GO:0022832	MF	GO:0022832	voltage-gated channel activity	45703	196/17065	0.012490305781359	0.0431956408272	0.0169824332992162	Kcna3/Scn1b	2
GO:0070492	MF	GO:0070492	oligosaccharide binding	45672	17/17065	0.0148451603355085	0.0492859323138883	0.0193768408589796	Sele	1
