# Supplementary material for: Identification and mechanism of key genes in inflammatory response of chronic otitis media in rats
Source: Sci Rep. 2025 Nov 19;15:40771. doi: 10.1038/s41598-025-24626-z (PMC12630814; doi:10.1038/s41598-025-24626-z)
Supplement: Supplementary file 2 — Supplementary Material 2 [file 41598_2025_24626_MOESM2_ESM.xlsx]

## Sheet: Table S3.KEGG_enrichment (1)
TableS3.List of KEGG enrichment function information
	category	subcategory	ID	Description	GeneRatio	BgRatio	pvalue	p.adjust	qvalue	geneID	Count
rno04060	Environmental Information Processing	Signaling molecules and interaction	rno04060	Cytokine-cytokine receptor interaction	45820	271/9975	3.06522739051839e-07	2.05370235164732e-05	1.16155985324908e-05	100124593/29200/305236/294797/24498/29197	6
rno05417	Human Diseases	Cardiovascular disease	rno05417	Lipid and atherosclerosis	45789	223/9975	3.72120876031188e-06	0.000124660493470448	7.05071133532778e-05	25544/140914/293624/24498/29197	5
rno05143	Human Diseases	Infectious disease: parasitic	rno05143	African trypanosomiasis	45728	38/9975	1.09598295726266e-05	0.000244769527121993	0.000138439952496336	25544/24498/29197	3
rno05144	Human Diseases	Infectious disease: parasitic	rno05144	Malaria	45728	55/9975	3.36931486770374e-05	0.000564360240340376	0.000319198250624565	25544/24498/29197	3
rno04623	Organismal Systems	Immune system	rno04623	Cytosolic DNA-sensing pathway	45728	80/9975	0.000103741577939283	0.00133985089167227	0.000757810402202697	293624/24498/29197	3
rno04061	Environmental Information Processing	Signaling molecules and interaction	rno04061	Viral protein interaction with cytokine and cytokine receptor	45728	84/9975	0.000119986647015427	0.00133985089167227	0.000757810402202697	305236/24498/29197	3
rno04620	Organismal Systems	Immune system	rno04620	Toll-like receptor signaling pathway	45728	103/9975	0.000219844562600242	0.00210422652774517	0.00119013597798627	305236/293624/24498	3
rno05164	Human Diseases	Infectious disease: viral	rno05164	Influenza A	45728	184/9975	0.00120160954294037	0.00922924311895296	0.00521999610812736	293624/24498/29197	3
rno04621	Organismal Systems	Immune system	rno04621	NOD-like receptor signaling pathway	45728	186/9975	0.00123974907568025	0.00922924311895296	0.00521999610812736	293624/24498/29197	3
rno05321	Human Diseases	Immune disease	rno05321	Inflammatory bowel disease	45700	61/9975	0.0023340652716359	0.0151518536905609	0.0085697837055804	24498/29197	2
rno05134	Human Diseases	Infectious disease: bacterial	rno05134	Legionellosis	45700	63/9975	0.00248761777009209	0.0151518536905609	0.0085697837055804	24498/29197	2
rno05323	Human Diseases	Immune disease	rno05323	Rheumatoid arthritis	45700	86/9975	0.00458452040337725	0.025596905585523	0.0144774328527703	24498/29197	2
rno04640	Organismal Systems	Immune system	rno04640	Hematopoietic cell lineage	45700	92/9975	0.00522955519499928	0.0269523229280732	0.0152440475319817	294797/24498	2
rno05410	Human Diseases	Cardiovascular disease	rno05410	Hypertrophic cardiomyopathy	45700	101/9975	0.00627112735859035	0.0296488590613334	0.0167691897283268	362800/24498	2
rno04933	Human Diseases	Endocrine and metabolic disease	rno04933	AGE-RAGE signaling pathway in diabetic complications	45700	104/9975	0.0066378042674627	0.0296488590613334	0.0167691897283268	25544/24498	2
rno04151	Environmental Information Processing	Signal transduction	rno04151	PI3K-Akt signaling pathway	45728	354/9975	0.0076790675875582	0.0321560955229	0.0181872653389536	362800/294797/24498	3
rno04668	Environmental Information Processing	Signal transduction	rno04668	TNF signaling pathway	45700	118/9975	0.00847540429707732	0.0334030639943636	0.0188925420863643	25544/24498	2
rno04068	Environmental Information Processing	Signal transduction	rno04068	FoxO signaling pathway	45700	136/9975	0.0111363924733122	0.0409465140766464	0.0231590653065086	294797/24498	2
rno05135	Human Diseases	Infectious disease: bacterial	rno05135	Yersinia infection	45700	139/9975	0.0116116980217355	0.0409465140766464	0.0231590653065086	24498/29197	2
rno05162	Human Diseases	Infectious disease: viral	rno05162	Measles	45700	154/9975	0.0141209679866427	0.0473052427552529	0.0267555182904808	293624/24498	2
