# Supplementary material for: Identification and mechanism of key genes in inflammatory response of chronic otitis media in rats
Source: Sci Rep. 2025 Nov 19;15:40771. doi: 10.1038/s41598-025-24626-z (PMC12630814; doi:10.1038/s41598-025-24626-z)
Supplement: Supplementary file 3 — Supplementary Material 3 [file 41598_2025_24626_MOESM3_ESM.xlsx]

## Sheet: Primers
Table S1.Gene Ontology (GO) enrichment analysis results of candidate genes
Genes	Forward primer	Reverse primer
Has2	CACTGGGCTCCTTGTACTGG	GGTCTGCCACATTCAGACCA
Clec5a	TTCCCACAAGGAGCTCTGGA	GTTGGCTTGGTTCTGGGAATC
IL6	CTGGTCTTCTGGAGTTCCGT	TGGTCCTTAGCCACTCCTTCT
GAPDH	GGCCGGAGACGAATGGAAATTA	CCAAATCCGTTCACACCGAC
